# Supplementary material for: Effect size, sample size and power of forced swim test assays in mice: Guidelines for investigators to optimize reproducibility
Source: PLoS One. 2021 Feb 24;16(2):e0243668. doi: 10.1371/journal.pone.0243668 (PMC7904226; doi:10.1371/journal.pone.0243668)
Supplement: S1 File — A total of 77 FST assays across 16 randomly chosen articles were scored. See text for details. (XLSX) [file pone.0243668.s001.xlsx]

## Sheet: Sheet1
pmid	graph/experiment	baseline	baseline SD	nb	Treatment	Treatment SD	nt	interaction	baseline	sig value		mean difference, trt-control	trt	neil says?
26709221	2	142	31.749	7	81	40.0831	7	direct	naive	0.01	sig	-61	Sanyuansan (225 mg/kg)	0
26709221	2	142	31.749	7	80	26.4575	7	direct	naive	0.01	sig	-62	Sanyuansan (450 mg/kg)	0
26709221	2	142	31.749	7	79	31.749	7	direct	naive	0.01	sig	-63	Sanyuansan (900 mg/kg)	0
26709221	2	142	31.749	7	95	42.332	7	direct	naive	0.05	sig	-47	imipramine (30 mg/kg)	1
27686025	1	121	68.5857	24	136	48.6415	14	direct	naive	0.05	sig	15	ketamine 5mg	1	note, they show a pool of two assays
27686025	1	121	68.5857	24	90	47.9583	23	direct	naive		not sig	-31	ketamine 10mg	1	note, they show a pool of two assays
27686025	2	189	24.2487	12	198	24.2487	12	direct	naive	0.2	not sig	9	ketamine 5mg	0	these are chronic ketamine, used as test agents rather than positive controls!!!
27686025	2	189	24.2487	12	205	17.3205	12	direct	naive	0.2	not sig	16	ketamine 10mg	0
27686025	3	178	29.9333	14	176	37.4166	14	direct	naive	0.9	not sig	-2	ketamine 10mg	0
27303599	1	146	18.9737	10	112	18.9737	10	direct	naive	<0.001	sig	-34	Fluoxetine	1	these were 14 day treatments, still in scope??
27303599	1	146	18.9737	10	115	15.8114	10	direct	naive	<0.001	sig	-31	Celastrus paniculatus seed oil 50	0
27303599	1	146	18.9737	10	107	15.8114	10	direct	naive	<0.001	sig	-39	Celastrus paniculatus seed oil 100	0
27303599	1	146	18.9737	10	120	15.8114	10	direct	naive	<0.01	sig	-26	Celastrus paniculatus seed oil 200	0
28593516	3	159	19.5959	6	80	12.2474	6	direct	naive	<0.01	sig	-79	Imipramine	1	14 days of treatment
28593516	3	159	19.5959	6	76	14.6969	6	direct	naive	<0.01	sig	-83	Fluoxetine	1
28593516	3	159	19.5959	6	130	9.79796	6	direct	naive	<0.01	sig	-29	Garcinia indica (0.5%)	0
28593516	3	159	19.5959	6	118	9.79796	6	direct	naive	<0.01	sig	-41	Garcinia indica 1%	0
28593516	3	159	19.5959	6	140	9.79796	6	direct	naive	<0.05	sig	-19	Garcinia indica 2%	0
28593516	7	159	17.1464	6	120	12.2474	6	direct	naive	<0.05	sig	-39	GI 1%	0
28593516	7	159	17.1464	6	210	36.7423	6	direct	naive	<0.05	sig	51	p-CPA		these agents are not test agents,
28593516	7	159	17.1464	6	170	19.5959	6	interaction	naive		none given	11	GI 1%/p-CPA		nor is the GI effect supposed to be relative to baseline
28593516	7	159	17.1464	6	208	26.9444	6	direct	naive	<0.05	sig	49	PRZ		rather, should be relative to p-CPA
28593516	7	159	17.1464	6	150	29.3939	6	interaction	naive	<0.05	sig	-9	GI 1%/ PRZ		or possibly GI vs. GI+second agent
28593516	7	159	17.1464	6	225	19.5959	6	direct	naive	<0.01	sig	66	SULP
28593516	7	159	17.1464	6	168	22.0454	6	interaction	naive	< 0.05	sig	9	GI 1%/ SULP
28275719	1	175	15.8114	10	148	44.2719	10	direct	naive	<0.05	sig	-27	ketamine	1
28275719	1	148	44.2719	10	105	41.1096	10	direct	naive	<0.01	sig	-43	ketamine vs. MRK-016		***can't classify interactional assays as positive controls or not, even if they involve known antidepressants.
28275719	1	175	15.8114	10	105	41.1096	10	direct	naive	<0.001	sig	-70	MRK-016	0
28275719	3a	175	13.2288	7	110	39.6863	7	direct	naive	<0.01	sig	-65	MRK-016	0
28275719	3a	110	39.6863	7	160	13.2288	7	interaction	naive	<0.01	sig	50	NBQX/MRK-016 (vs. MRK-016)
28275719	3b	190	13.2288	7	145	13.2288	7	direct	naive	<0.01	sig	-45	MRK-016	0
28275719	3b	145	13.2288	7	178	15.8745	7	interaction	naive	<0.01	sig	33	NBQX/MRK-016 (vs. MRK-016)
28275719	4	168	15.8114	10	170	18.9737	10	direct	naive	<0.05	sig	2	DMSO		this is a NEGATIVE CONTROL, not a test agent
26686389	5	154	37.0405	7	161	18.1763	7	direct	naive	0.68	not sig	7	luzindole (vs. vehicle(CTL))	0	14 days of treatment
26902831	4	120	28.2843	8	78	28.2843	8	direct	naive	<0.01	sig	-42	XAE	0
26902831	4	78	28.2843	8	135	28.2843	8	interaction	naive	<0.01	sig	57	XAE / reserpine
26902831	4	120	28.2843	8	70	16.9706	8	direct	naive	<0.001	sig	-50	desipramine	1
26902831	4	94	28.2843	8	160	28.28	8	interaction	naive	<0.01	sig	66	fluoxetine/ reserpine
26902831	4	120	28.2843	8	94	11.3137	8	interaction	naive	<0.01	sig	-26	Fluoxetine	1
26902831	4	70	16.9706	8	148	19.799	8	interaction	naive	<0.01	sig	78	desipramine/ reserpine
26902831	2a	160	36.7696	8	90	48.0833	8	direct	naive	<0.01	sig	-70	XAE 30	0
26902831	2a	160	36.7696	8	105	39.598	8	direct	naive	<0.05	sig	-55	XAE 100	0
26902831	2a	160	36.7696	8	75	22.6274	8	direct	naive	<0.01	sig	-85	XAE 300	0
26902831	2b	160	36.7696	8	73	31.1127	8	direct	naive	<0.01	sig	-87	fluoxetine 3	1	***the drug is known antidepressant but when they do a dose reponse curve not every dose is expected to be effective. But we count it as 1 here anyway.
26902831	2b	160	36.7696	8	69	14.1421	8	direct	naive	<0.01	sig	-91	fluoxetine 10	1
26902831	2b	160	36.7696	8	35	8.48528	8	direct	naive	<0.001	sig	-125	fluoxetine 30	1
26902831	2c	160	36.7696	8	100	33.9411	8	direct	naive	<0.05	sig	-60	desipramine 3	1
26902831	2c	160	36.7696	8	85	42.4264	8	direct	naive	<0.05	sig	-75	desipramine 10	1
26902831	2c	160	36.7696	8	55	28.2843	8	direct	naive	<0.01	sig	-105	desipramine 30	1
26902831	5	148	22.6274	8	60	19.799	8	direct	naive	<0.001	sig	-88	XAE	0
26902831	5	148	22.6274	8	50	19.799	8	direct	naive	<0.001	sig	-98	fluoxetine	1
26902831	5	148	22.6274	8	61	19.799	8	direct	naive	<0.001	sig	-87	desipramine	1
26902831	5	148	22.6274	8	52	19.799	8	interaction	naive	<0.001	sig	-96	desipramine/ pCPA
26902831	5	60	19.799	8	128	11.3137	8	interaction	naive	<0.01	sig	68	XAE/ pCPA (vs. XAE)
26902831	5	50	19.799	8	160	19.799	8	interaction	naive	<0.001	sig	110	fluoxetine/ pCPA (vs. fluoxetine)
26902831	6	175	19.799	8	73	25.4558	8	direct	naive	<0.01	sig	-102	XAE	0
26902831	6	175	19.799	8	76	36.7696	8	interaction	naive	<0.05	sig	-99	XAE /AMPT-treated
26902831	6	175	19.799	8	90	22.6274	8	direct	naive	<0.05	sig	-85	fluoxetine	1
26902831	6	175	19.799	8	80	48.0833	8	interaction	naive	<0.01	sig	-95	fluoxetine / AMPT-treated
26902831	6	175	19.799	8	60	19.799	8	direct	naive	<0.001	sig	-115	desipramine	1
26902831	6	60	19.799	8	150	31.1127	8	interaction	naive	<0.01	sig	90	desipramine/ AMPT-treated (vs. desipramine)
29036833	3a	123	30.9839	15	153	38.7298	15	direct	depressed	<0.01	sig	30	CS (chronic stressed mice) (vs mock), (Gsk-3β is activated in chronic stress-induced depressive brain)	0	***this is not a drug effect so we don't count it as a direct assay! Rather, it is probably a depressive baseline.
29036833	5a	152	50.3488	15	125	46.4758	15	direct	depressed	<0.01	sig	-27	TDZD8 (vs. vehicle) (Inhibition of Gsk-3β alleviates depressive symptom)	0
25522427	4a	100	31.6228	10	103	31.6228	10	direct	depressed		none given	3	SCH23390		not test agents
25522427	4a	100	31.6228	10	95	12.6491	10	direct	depressed		none given	-5	raclopride
25522427	4a	100	31.6228	10	48	15.8114	10	direct	depressed	<0.01	sig	-52	SKF83959	0
25522427	4a	100	31.6228	10	85	31.6228	10	interaction	depressed		none given	-15	SKF83959/ SCH23390
25522427	4a	100	31.6228	10	28	12.6491	10	interaction	depressed	<0.01	sig	-72	SKF83959/ raclopride
25522427	5b	115	28.2843	8	55	22.6274	8	direct	depressed	<0.01	sig		control vs. SKF83959	0	fig. 5b is missing - need control vs. SKF83959 and scramble siRNA vs. SKF83959 + scrambled siRNA
25522427	5b	100	36.7696	8	58	14.1421	8	direct	depressed	<0.01	sig		scramble siRNA vs. SKF83959 + scrambled siRNA	0
25522427	6a	103	56.921	10	95	63.2456	10	direct	depressed		none given	-8	U73122		not test agents
25522427	6a	103	56.921	10	97	28.4604	10	direct	depressed		none given	-6	2-APB
25522427	6a	103	56.921	10	108	63.2455	10	direct	depressed		none given	5	BAPTA-AM
25522427	6a	103	56.921	10	55	15.811	10	direct	depressed	<0.01	sig	-48	SKF83959	0
25522427	6a	103	56.921	10	88	63.245	10	interaction	depressed		none given	-15	U73122/SKF83959
25522427	6a	103	56.921	10	80	31.6228	10	interaction	depressed		none given	-23	2-APB/SKF83959
25522427	6a	103	56.921	10	90	28.4604	10	interaction	depressed		none given	-13	BAPTA-AM/SKF83959
25522427	7a	93	37.9473	10	100	28.4604	10	direct	depressed		none given	7	K252a		not a test agent
25522427	7a	93	37.9473	10	50	31.6227	10	direct	depressed	<0.01	sig	-43	SKF83959	0
25522427	7a	93	37.9473	10	90	18.9737	10	interaction	depressed		none given	-3	K252a /SKF83959
25446100	2	137	9.79796	6	170	12.2474	6	direct	depressed	< 0.01	sig	33	control+HFD		not a drug assay, rather is depressive baseline
25446100	2	137	9.79796	6	137	4.89898	6	interaction	depressed		none given	0	QCM-4 (1mg)/ NPD	0	28 days of treatment
25446100	2	170	12.2474	6	125	7.34847	6	interaction	depressed	< 0.01	sig	-45	QCM-4 (1 mg)/ HFD	0	these should be scored relative to depressive baseline or naïve baseline respectively
25446100	2	137	9.79796	6	137	9.79796	6	interaction	depressed		none given	0	QCM-4 (2mg)/ NPD	0	need to recalculate these
25446100	2	170	12.2474	6	96	7.34847	6	interaction	depressed	< 0.01	sig	-74	QCM-4 (2 mg)/ HFD	0
25446100	2	137	9.79796	6	138	7.34847	6	interaction	depressed		none given	1	ESC (10mg)/ NPD	1
25446100	2	170	12.2474	6	120	9.79796	6	interaction	depressed	< 0.01	sig	-50	ESC (10mg)/ HFD	1
30429651	3c	40	32.9848	17	84	24.7386	17	interaction	depressed	<0.001	sig	44	adriamycin and cyclophosphamide		this is depressive test agents, NOT antidepressant test agents
31200233	1(A)	183	13.1867	10	175	26.3418	10	direct	naïve	no		-8	saline/DPCPX (1mg/kg)		not test agent
31200233	1(A)	183	13.1867	10	205	12.6491	10	direct	naïve	no		22	saline/Agomelatine(20 mg/kg)	1
31200233	1(A)	183	13.1867	10	200	6.32456	10	direct	naïve	no		17	Agomelatine(20 mg/kg)/DPCPX (1mg/kg)
31200233	1(B)	208	6.32456	10	206	7.90569	10	direct	naïve	0.001	sig	-2	saline/DMPX (3 mg/kg)		not test agent
31200233	1(B)	208	6.32456	10	208	6.32456	10	direct	naïve	0.001	sig	0	saline/Agomelatine(20 mg/kg)	1
31200233	1(B)	208	6.32456	10	167	14.2302	10	direct	naïve	0.001	sig	-41	Agomelatine(20 mg/kg)/DMPX (3mg/kg)
31200233	1(C)	180	23.7171	10	175	37.9473	10	direct	naïve	0.001	sig	-5	saline/DPCPX (1mg/kg)		not test agent
31200233	1(C)	180	23.7171	10	194	17.5823	10	direct	naïve	0.001	sig	14	saline/Tianeptine(15mg/kg)	1
31200233	1(C)	180	23.7171	10	187	15.8114	10	direct	naïve	0.001	sig	7	Tianeptine(15mg/kg)/DPCPX(1mg/kg)
31200233	1(D)	198	18.9737	10	190	18.9737	10	direct	naïve	0.001	sig	-8	saline/DMPX (3 mg/kg)		not test agent
31200233	1(D)	198	18.9737	10	200	18.9737	10	direct	naïve	0.001	sig	2	saline/Tianeptine(15mg/kg)	1
31200233	1(D)	198	18.9737	10	146	37.9473	10	direct	naïve	0.001	sig	-52	Tianeptine(15mg/kg)/DMPX(3mg/kg)
27207183	2(B)	82	31.749	7	18	21.166	7	direct	naïve	<0.001	sig	-64	DLX 40 mg/kg	1	interesting to compare baseline immobility time in naïve vs. depressed models
27207183	2(B)	82	31.749	7	57	29.1033	7	direct	naïve	<0.001	sig	-25	ZBH2012001 5 mg/kg	0
27207183	2(B)	82	31.749	7	25	37.0405	7	direct	naïve	<0.001	sig	-57	ZBH2012001 10 mg/kg	0
27207183	2(B)	82	31.749	7	23	34.3948	7	direct	naïve	<0.001	sig	-59	ZBH2012001 20 mg/kg	0
27207183	2(B)	82	31.749	7	10	10.583	7	direct	naïve	<0.001	sig	-72	ZBH2012001 30 mg/kg	0
26499172	5(B)	145.8	47.9648	10	191.85	27.8945	9	direct	naïve	<0.05	sig	46.05	TG saline vs WT saline		**not drug effect! **not standard FST assay (last 4 of 6)
26499172	5(B)	191.85	38.4463	10	146.95	45.7144	10	interaction	naïve	<0.05	sig	-44.9	TG/ SB269970		**transgenic (TG)		is this still considered standard mice?
27343934	2	195	10.583	7	195	15.8745	7	direct	naïve	no		0	Ketamine 3mg/kg		**21 days of treatment, ketamine as test agent NOT positive control
27343934	2	195	10.583	7	194.5	10.583	7	direct	naïve	no		-0.5	Ketamine 5mg/kg		males and females had opposite responses
27343934	2	195	10.583	7	167	22.0391	7	direct	naïve	<0.05	sig	-28	Ketamine 10mg/kg
27343934	2	173	10.583	7	178	9.26013	7	direct	naïve	no		5	Ketamine 3mg/kg
27343934	2	173	10.583	7	195	24.0763	7	direct	naïve	no		22	Ketamine 5mg/kg
27343934	2	173	10.583	7	200	9.12784	7	direct	naïve	<0.01	sig	27	Ketamine 10mg/kg
26135623	1(A)	206	8.48528	10	159	42.4264	10	interaction	naïve	<0.001	sig	-47	Moclobemide/ caffeine		(vs. saline/ caffeine
26135623	1(A)	206	8.48528	10	143	19.799	10	interaction	naïve	<0.001	sig	-63	Venlafaxine/ caffeine		(vs. saline/ caffeine
26135623	1(A)	212.5	33.9411	10	159	42.4264	10	interaction	naïve	<0.001	sig	-53.5	moclobemide/ caffeine		vs. molcobemide/saline
26135623	1(A)	230	28.2843	10	143	19.799	10	interaction	naïve	<0.001	sig	-87	Venlafaxine/ caffeine		vs. venlafaxine/saline
26135623	1(B)	202	19.799	10	163	19.799	10	interaction	naïve	<0.001	sig	-39	bupropion/caffeine		vs saline/caffine
26135623	1(B)	202	19.799	10	144	19.799	10	interaction	naïve	<0.001	sig	-58	milnacipran/caffeine		vs saline/caffine
26135623	1(B)	210	11.3137	10	163	19.799	10	interaction	naïve	<0.001	sig	-47	bupropion/caffeine		vs. bupropion/saline
26135623	1(B)	210	11.3137	10	144	19.799	10	interaction	naïve	<0.001	sig	-66	milnacipran/caffeine		vs. milnacipran/saline
30314288	9a	87.5	15.8114	6	187.5	10.5328	6	direct	naïve	0.006	sig	100	Mesyl Sal B		**pro-depressive agent, not antidepressant
30145321	2	114	45.2548	8	119	25.4558	8	direct	naïve	no		5	scop 0.03mg/kg	0	note that scop is an antidepressant but is used here at low doses, not as positive control
30145321	2	114	45.2548	8	105	25.4558	8	direct	naïve	no		-9	scop 0.1mg/kg	0
30145321	2	114	45.2548	8	135	28.2843	8	direct	naïve	no		21	AMN082 1mg/kg	0
30145321	2	114	45.2548	8	82	48.0833	8	interaction	naïve	<0.05	NOT sig	-32	Scop 0.03/AMN082		check all interactive assays for proper comparisons
30145321	2	114	45.2548	8	46	52.3259	8	interaction	naïve	<0.05	sig	-68	scop 0.1/AMN082
27695263	1	161.5	16.6075	6	149.33	6.61362	6	direct	naïve	no		-12.17	MSSE 25mg/kg	0
27695263	1	161.5	16.6075	6	120.17	20.4532	6	direct	naïve	<0.01	sig	-41.33	MSSE 50mg/kg	0
27695263	1	161.5	16.6075	6	45.17	10.0674	6	direct	naïve	<0.01	sig	-116.33	MSSE 100mg/kg	0
27695263	1	161.5	16.6075	6	38.5	8.03433	6	direct	naïve	<0.01	sig	-123	Fluoxetine 25mg/kg	1
25839898	4A	124.7	20.1911	13	166.1	18.1019	8	interaction	naïve	<0.05	sig	41.4	6-OHDA + H2O		**long term treatment with ohda and ppx, 6 weeks or more
25839898	4A	124.7	20.1911	13	97.4	8.66025	12	interaction	naïve	<0.05	sig	-27.3	Control + PPX		***sample sizes are given in table 1, vary from 6 to 13
25839898	4A	124.7	20.1911	13	86.5	10.2815	11	interaction	naïve	<0.05	sig	-38.2	Control + L-DOPA		***half the groups were bilateral ohda injected, half were naïve
25839898	4A	125.2	22.715	13	157.7	24.3245	8	interaction	naïve	<0.05	sig	32.5	6-OHDA + H2O		this is separate from whether they were treated with ohda or not, i.e. some naïve animals got ohda +/- ppx too.
25839898	4A	125.2	22.715	13	92.9	22.8631	12	interaction	naïve	<0.05	sig	-32.3	Control + PPX
25839898	4A	125.2	22.715	13	85.5	22.2214	11	interaction	naïve	<0.05	sig	-39.7	Control + L-DOPA
25839898	4B	53.9	40.0216	13	53.7	31.3955	8	interaction	naïve		not sig	-0.2	6-OHDA + H2O
25839898	4B	53.9	40.0216	13	118.4	33.9482	12	interaction	naïve	<0.05	sig	64.5	Control + PPX
25839898	4B	53.9	40.0216	13	160.2	30.5129	11	interaction	naïve	<0.05	sig	106.3	Control + L-DOPA
25839898	4B	47.2	58.0494	13	60.7	33.0926	8	interaction	naïve		not sig	13.5	6-OHDA + H2O
25839898	4B	47.2	58.0494	13	85.7	37.4123	12	interaction	naïve	<0.05	sig	38.5	Control + PPX
25839898	4B	47.2	58.0494	13	87	55.056	11	interaction	naïve	<0.05	sig	39.8	Control + L-DOPA
30352242	3B	142	20.7846	12	184	17.3205	12	direct	depressed	<0.01	sig	42	mTBI + vehicle		**this is a depressive baseline, mTBI NOT a drug assay
30352242	3B	184	17.3205	12	110	13.8564	12	direct	depressed	<0.001	sig	-74	mTBI + Fluoxetine	1	check the correct sample sizes, wasn't it 12 per group??
30352242	3B	184	17.3205	12	125	17.3205	12	direct	depressed	<0.001	sig	-59	mTBI + Hesperidin	0
28275719	1A	175	28.4605	10	147	25.2982	10	direct	naïve	<0.05	sig	-28	ketamine(10mg/kg)	1	this was lready scored in the previous set of articles (see above)
28275719	1A	175	28.4605	10	105	28.4605	10	direct	naïve	<0.001	sig	-70	MRK-016(3 mg/kg)	0	this is missing several figures though!!!
28275719	1A	147	28.4605	10	105	28.4605	10	interaction	naïve	<0.01	sig	-42	ketamine(10mg/kg) vs MRK-016(3 mg/kg)
28623605	1C	87.5	29.4449	12	155	40.53	12	direct	naïve	<0.01	sig	67.5	LPS-WT		NOT drug assays, this is effects in transgenic mice
28623605	1C	83.3	13.8564	12	117	27.7128	12	direct	naïve	<0.05	sig	33.7	LPS-Cat C KD		most are NOT naïve, but after inducing depressive baselines
28623605	1C	87	10.7387	12	200	43.3013	12	direct	naïve	<0.001	sig	113	LPS-Cat C OE		NOT standard FST test!!!
28623605	1C	87.5	39.8372	12	140	25.9808	12	direct	naïve	<0.05	sig	52.5	UCMS-WT
28623605	1C	83.3	34.641	12	100	41.5692	12	direct	naïve		not sig	16.7	UCMS-Cat C KD
28623605	1C	87	10.7387	12	175	38.1051	12	direct	naïve	<0.01	sig	88	UCMS-Cat C OE
29459269	2B	56	25.2982	10	10	9.48683	10	direct	naïve	<0.01	sig	-46	fluoxetine	1
29459269	2B	56	25.2982	10	55	31.6228	10	direct	naïve		not sig	-1	chiisanoside 125μg/kg	0
29459269	2B	56	25.2982	10	45	31.6228	10	direct	naïve	<0.01	sig	-11	chiisanoside 500μg/kg	0
29459269	2B	56	25.2982	10	38	31.6228	10	direct	naïve	<0.01	sig	-18	chiisanoside 2.5mg/kg	0
29459269	2B	56	25.2982	10	15	12.6491	10	direct	naïve	<0.01	sig	-41	chiisanoside 5.0mg/kg	0
29459269	3b	58	31.6228	10	55	37.9473	10	direct	naïve		none given	-3	chiisanoside (125 μg/kg			mostly not test agents, but interactional, sometimes deliberately sub-threshold doses are combined
29459269	3b	58	31.6228	10	50	44.2719	10	direct			none given	-8	fluoxetine 5mg/kg
29459269	3b	58	31.6228	10	30	37.9473	10	interaction		< 0.01	sig	-28	chiisanoside (125 μg/kg) / fluoxetine 5mg/kg
29459269	3d	58	31.6228	10	55	37.9473	10	direct			none given	-3	chiisanoside (125 μg/kg
29459269	3d	58	31.6228	10	53	37.9473	10	direct			none given	-5	reboxetine 2.5mg/kg
29459269	3d	58	31.6228	10	34	41.1096	10	interaction		< 0.01	sig	-24	chiisanoside (125 μg/kg) / reboxetine 2.5mg/kg
29459269	4b	58	31.6228	10	15	16.9706	10	direct		< 0.01	sig	-43	chiisanoside (5.0 mg/kg)
29459269	4b	58	31.6228	10	56	41.1096	10	direct			none given	-2	haloperidol
29459269	4b	58	31.6228	10	36	34.7851	10	interaction		< 0.05	sig	-22	chiisanoside (5.0 mg/kg) / haloperidol
29459269	4b	16	31.6228	10	36	34.7851	10	interaction		< 0.05	sig	20	chiisanoside (5.0 mg/kg) / haloperidol vs chiisanoside (5.0 mg/kg)
29459269	4d	58	31.6228	10	15	16.9706	10	direct		< 0.01	sig	-43	chiisanoside (5.0 mg/kg)
29459269	4d	58	31.6228	10	57	31.6228	10	direct			none given	-1	prazosin
29459269	4d	58	31.6228	10	16	15.8114	10	interaction		< 0.01	sig	-42	prazosin / chiisanoside (5.0 mg/kg)
29459269	4f	58	31.6228	10	15	16.9706	10	direct		< 0.01	sig	-43	chiisanoside (5.0 mg/kg)
29459269	4f	58	31.6228	10	57	28.4605	10	direct			none given	-1	NMDA
29459269	4f	15	16.9706	10	43	18.9737	10	interaction		< 0.05	sig	28	NMDA/ chiisanoside (5.0 mg/kg) vs chiisanoside (5.0 mg/kg) group
29459269	4h	58	31.6228	10	15	16.9706	10	direct		< 0.01	sig	-43	chiisanoside (5.0 mg/kg)
29459269	4h	58	31.6228	10	45	31.6228	10	direct			none given	-13	bicuculline
29459269	4h	15	16.9706	10	47	31.6228	10	interaction		< 0.01	sig	32	bicuculline / chiisanoside (5.0 mg/kg) vs chiisanoside (5.0 mg/kg) group
29459269	6b	62	15.8114	10	125	12.6491	10	direct	depressed?	< 0.01	sig	63	LPS			****** should be excluded??
29459269	6b	125	12.6491	10	78	15.8114	10	interaction		< 0.01	sig	-47	fluoxetine /LPS vs LPS
29459269	6b	125	12.6491	10	105	22.1359	10	interaction		< 0.01	sig	-20	chiisanoside 2.5 mg/kg /LPS vs. LPS
29459269	6b	125	12.6491	10	95	22.1359	10	interaction		< 0.01	sig	-30	chiisanoside 5 mg/kg /LPS vs. LPS
30046601	3(a)	175	31.749	6	150	34.3948	6	direct	depressed		not sig	-25	GBH 50	0
30046601	3(a)	175	31.749	6	140	39.6863	6	direct	depressed	<0.01	sig	-35	GBH 100	0
30046601	3(a)	175	31.749	6	138	39.6863	6	direct	depressed	<0.01	sig	-37	GBH 300	0
30046601	3(a)	175	31.749	6	133.88	25.7167	6	direct	depressed	<0.001	sig	-41.12	GBH 500	0
30046601	3(a)	175	31.749	6	145	44.9778	6	direct	depressed	<0.05	sig	-30	FXT	1
30046601	3(a)	175	31.749	6	132	63.498	6	direct	depressed	<0.001	sig	-43	AMT	1
30046601	3(a)	127	24.4949	6	175	31.749	6	direct		< 0.001	sig	48	Control vs normal	this is not drug assay, rather is depressive baseline

## Sheet: FSTdatayellow1
article PMID	Figure#	baseline	SD baseline	N baseline	treated group	SD treated	N treated	naïve vs. depressive model	sig value	significant?	effect size (C - F)	agent	test agent = 0, antidepressant positive control = 1
26709221	2	142	31.749	7	81	40.0831	7	naïve	0.01	sig	-61	Sanyuansan (225 mg/kg)	0
26709221	2	142	31.749	7	80	26.4575	7	naïve	0.01	sig	-62	Sanyuansan (450 mg/kg)	0
26709221	2	142	31.749	7	79	31.749	7	naïve	0.01	sig	-63	Sanyuansan (900 mg/kg)	0
26709221	2	142	31.749	7	95	42.332	7	naïve	0.05	sig	-47	imipramine (30 mg/kg)	1
27686025	1	121	68.5857	24	136	48.6415	14	naïve	0.05	sig	15	ketamine 5mg	1
27686025	1	121	68.5857	24	90	47.9583	23	naïve		not sig	-31	ketamine 10mg	1
27686025	2	189	24.2487	12	198	24.2487	12	naïve	0.2	not sig	9	ketamine 5mg	0
27686025	2	189	24.2487	12	205	17.3205	12	naïve	0.2	not sig	16	ketamine 10mg	0
27686025	3	178	29.9333	14	176	37.4166	14	naïve	0.9	not sig	-2	ketamine 10mg	0
27303599	1	146	18.9737	10	112	18.9737	10	naïve	<0.001	sig	-34	Fluoxetine	1
27303599	1	146	18.9737	10	115	15.8114	10	naïve	<0.001	sig	-31	Celastrus paniculatus seed oil 50	0
27303599	1	146	18.9737	10	107	15.8114	10	naïve	<0.001	sig	-39	Celastrus paniculatus seed oil 100	0
27303599	1	146	18.9737	10	120	15.8114	10	naïve	<0.01	sig	-26	Celastrus paniculatus seed oil 200	0
28593516	3	159	19.5959	6	80	12.2474	6	naïve	<0.01	sig	-79	Imipramine	1
28593516	3	159	19.5959	6	76	14.6969	6	naïve	<0.01	sig	-83	Fluoxetine	1
28593516	3	159	19.5959	6	130	9.79796	6	naïve	<0.01	sig	-29	Garcinia indica (0.5%)	0
28593516	3	159	19.5959	6	118	9.79796	6	naïve	<0.01	sig	-41	Garcinia indica 1%	0
28593516	3	159	19.5959	6	140	9.79796	6	naïve	<0.05	sig	-19	Garcinia indica 2%	0
28593516	7	159	17.1464	6	120	12.2474	6	naïve	<0.05	sig	-39	GI 1%	0
28275719	1	175	15.8114	10	148	44.2719	10	naïve	<0.05	sig	-27	ketamine	1
28275719	1	175	15.8114	10	105	41.1096	10	naïve	<0.001	sig	-70	MRK-016	0
28275719	3a	175	13.2288	7	110	39.6863	7	naïve	<0.01	sig	-65	MRK-016	0
28275719	3b	190	13.2288	7	145	13.2288	7	naïve	<0.01	sig	-45	MRK-016	0
26686389	5	154	37.0405	7	161	18.1763	7	naïve	0.68	not sig	7	luzindole (vs. vehicle(CTL))	0
26902831	4	120	28.2843	8	78	28.2843	8	naive	<0.01	sig	-42	XAE	0
26902831	4	120	28.2843	8	94	11.3137	8	naive	<0.01	sig	-26	Fluoxetine	1
26902831	4	120	28.2843	8	70	16.9706	8	naive	<0.001	sig	-50	desipramine	1
26902831	2a	160	36.7696	8	90	48.0833	8	naïve	<0.01	sig	-70	XAE 30	0
26902831	2a	160	36.7696	8	105	39.598	8	naïve	<0.05	sig	-55	XAE 100	0
26902831	2a	160	36.7696	8	75	22.6274	8	naïve	<0.01	sig	-85	XAE 300	0
26902831	2b	160	36.7696	8	73	31.1127	8	naïve	<0.01	sig	-87	fluoxetine 3	1
26902831	2b	160	36.7696	8	69	14.1421	8	naïve	<0.01	sig	-91	fluoxetine 10	1
26902831	2b	160	36.7696	8	35	8.48528	8	naïve	<0.001	sig	-125	fluoxetine 30	1
26902831	2c	160	36.7696	8	100	33.9411	8	naïve	<0.05	sig	-60	desipramine 3	1
26902831	2c	160	36.7696	8	85	42.4264	8	naïve	<0.05	sig	-75	desipramine 10	1
26902831	2c	160	36.7696	8	55	28.2843	8	naïve	<0.01	sig	-105	desipramine 30	1
26902831	5	148	22.6274	8	60	19.799	8	naïve	<0.001	sig	-88	XAE	0
26902831	5	148	22.6274	8	50	19.799	8	naïve	<0.001	sig	-98	fluoxetine	1
26902831	5	148	22.6274	8	61	19.799	8	naïve	<0.001	sig	-87	desipramine	1
26902831	6	175	19.799	8	73	25.4558	8	naïve	<0.01	sig	-102	XAE	0
26902831	6	175	19.799	8	90	22.6274	8	naïve	<0.05	sig	-85	fluoxetine	1
26902831	6	175	19.799	8	60	19.799	8	naïve	<0.001	sig	-115	desipramine	1
29036833	5a	152	50.3488	15	125	46.4758	15	depressed	<0.01	sig	-27	TDZD8 (vs. vehicle) (Inhibition of Gsk-3β alleviates depressive symptom)	0
25522427	4a	100	31.6228	10	48	15.8114	10	depressed	<0.01	sig	-52	SKF83959	0
25522427	5b	115	28.2843	8	55	22.6274	8	depressed	<0.01	sig	-60	control vs. SKF83959	0
25522427	5b	100	36.7696	8	58	14.1421	8	depressed	<0.01	sig	-42	scramble siRNA vs. SKF83959 + scrambled siRNA	0
25522427	6a	103	56.921	10	55	15.811	10	depressed	<0.01	sig	-48	SKF83959	0
25522427	7a	93	37.9473	10	50	31.6227	10	depressed	<0.01	sig	-43	SKF83959	0
31200233	1(A)	183	13.1867	10	205	12.6491	10	naïve	no		22	saline/Agomelatine(20 mg/kg)	1
31200233	1(B)	208	6.32456	10	208	6.32456	10	naïve	0.001	sig	0	saline/Agomelatine(20 mg/kg)	1
31200233	1(C)	180	23.7171	10	194	17.5823	10	naïve	0.001	sig	14	saline/Tianeptine(15mg/kg)	1
31200233	1(D)	198	18.9737	10	200	18.9737	10	naïve	0.001	sig	2	saline/Tianeptine(15mg/kg)	1
27207183	2(B)	82	31.749	7	18	21.166	7	naïve	<0.001	sig	-64	DLX 40 mg/kg	1
27207183	2(B)	82	31.749	7	57	29.1033	7	naïve	<0.001	sig	-25	ZBH2012001 5 mg/kg	0
27207183	2(B)	82	31.749	7	25	37.0405	7	naïve	<0.001	sig	-57	ZBH2012001 10 mg/kg	0
27207183	2(B)	82	31.749	7	23	34.3948	7	naïve	<0.001	sig	-59	ZBH2012001 20 mg/kg	0
27207183	2(B)	82	31.749	7	10	10.583	7	naïve	<0.001	sig	-72	ZBH2012001 30 mg/kg	0
30145321	2	114	45.2548	8	119	25.4558	8	naïve	no		5	scop 0.03mg/kg	0
30145321	2	114	45.2548	8	105	25.4558	8	naïve	no		-9	scop 0.1mg/kg	0
30145321	2	114	45.2548	8	135	28.2843	8	naïve	no		21	AMN082 1mg/kg	0
27695263	1	161.5	16.6075	6	149.33	6.61362	6	naïve	no		-12.17	MSSE 25mg/kg	0
27695263	1	161.5	16.6075	6	120.17	20.4532	6	naïve	<0.01	sig	-41.33	MSSE 50mg/kg	0
27695263	1	161.5	16.6075	6	45.17	10.0674	6	naïve	<0.01	sig	-116.33	MSSE 100mg/kg	0
27695263	1	161.5	16.6075	6	38.5	8.03433	6	naïve	<0.01	sig	-123	Fluoxetine 25mg/kg	1
29459269	2B	56	25.2982	10	10	9.48683	10	naïve	<0.01	sig	-46	fluoxetine	1
29459269	2B	56	25.2982	10	55	31.6228	10	naïve		not sig	-1	chiisanoside 125μg/kg	0
29459269	2B	56	25.2982	10	45	31.6228	10	naïve	<0.01	sig	-11	chiisanoside 500μg/kg	0
29459269	2B	56	25.2982	10	38	31.6228	10	naïve	<0.01	sig	-18	chiisanoside 2.5mg/kg	0
29459269	2B	56	25.2982	10	15	12.6491	10	naïve	<0.01	sig	-41	chiisanoside 5.0mg/kg	0
30046601	3(a)	175	31.749	6	150	34.3948	6	depressed		not sig	-25	GBH 50	0
30046601	3(a)	175	31.749	6	140	39.6863	6	depressed	<0.01	sig	-35	GBH 100	0
30046601	3(a)	175	31.749	6	138	39.6863	6	depressed	<0.01	sig	-37	GBH 300	0
30046601	3(a)	175	31.749	6	133.88	25.7167	6	depressed	<0.001	sig	-41.12	GBH 500	0
30046601	3(a)	175	31.749	6	145	44.9778	6	depressed	<0.05	sig	-30	FXT	1
30046601	3(a)	175	31.749	6	132	63.498	6	depressed	<0.001	sig	-43	AMT	1
30352242	3B	184	17.3205	12	110	13.8564	12	depressed	<0.001	sig	-74	mTBI + Fluoxetine	1
30352242	3B	184	17.3205	12	125	17.3205	12	depressed	<0.001	sig	-59	mTBI + Hesperidin	0
